# Supplementary material for: Genome-Wide Identification and Expression Analysis of the Soybean GmHSP100 Gene Family in Response to Heat and Salt Stresses
Source: Genes (Basel). 2026 May 27;17(6):608. doi: 10.3390/genes17060608 (PMC13298464; doi:10.3390/genes17060608)
Supplement: Supplementary file 1 [file genes-17-00608-s001.zip › Table S2.xlsx]

## Sheet: Sheet1
Gene ID in Zhonghuang13	W82 ortholog	Gene name
SoyZH13_08G229300	Glyma.08G242100.1.Wm82.a4.v1	GmCLPB3-1
SoyZH13_18G234400	Glyma.18G264400.1.Wm82.a4.v1	GmCLPB3-3
SoyZH13_13G045000	Glyma.13G058600.1.Wm82.a4.v1	GmCLPB3-2
SoyZH13_19G025700	Glyma.19G027900.1.Wm82.a4.v1	GmCLPB3-4
SoyZH13_04G059100	Glyma.04G062200.1.Wm82.a4.v1	GmCLPB4
SoyZH13_05G021000	Glyma.05G022200.1.Wm82.a4.v1	GmHSP101-1
SoyZH13_06G190700	Glyma.06G202200.1.Wm82.a4.v1	GmHSP101-2
SoyZH13_04G180800	Glyma.04G203300.1.Wm82.a4.v1	GmCLPD1
SoyZH13_06G155500	Glyma.06G162200.1.Wm82.a4.v1	GmCLPD2
SoyZH13_04G177900	Glyma.04G200400.4.Wm82.a4.v1	GmCLPC1
SoyZH13_06G158200	Glyma.06G165200.3.Wm82.a4.v1	GmCLPC3
SoyZH13_05G188000	Glyma.05G201100.2.Wm82.a4.v1	GmCLPC2
SoyZH13_08G008300	Glyma.08G008400.1.Wm82.a4.v1	GmCLPC4
